# Supplementary material for: Assessment of the Concentration of 51 Elements in the Liver and in Various Parts of the Human Brain—Profiling of the Mineral Status
Source: Nutrients. 2023 Jun 19;15(12):2799. doi: 10.3390/nu15122799 (PMC10302479; doi:10.3390/nu15122799)
Supplement: Supplementary file 1 [file nutrients-15-02799-s001.zip]

Archive with 7 entries (7 files):
- Figure S1.pdf
- Figure S2.doc
- Figure S3.pdf
- Table S1.doc
- Table S2.doc
- Table S3.doc
- Table S4.doc
